# Supplementary material for: A conceptual model for students’ satisfaction with team-based learning using partial least squares structural equation modelling in a faculty of life sciences, in the United Kingdom
Source: J Educ Eval Health Prof. 2019 Nov 13;16:36. doi: 10.3352/jeehp.2019.16.36 (PMC6887653; doi:10.3352/jeehp.2019.16.36)
Supplement: Supplementary file 1 [file jeehp-16-36-dataset1.xlsx]

## Sheet: TBL MPharm Biomed FND12 31.07.2
ID	Q1	Q5	Q3_1	Q3_2	Q3_3	Q3_4	Q3_4_TEXT	Q4	Q2	Q8	Q9	Q7_1	Q10_2	Q11_3	Q12_4	Q13_5	Q14_6	Q15_7	Q16_8	Q17_9	Q18_10	Q19_11	Q20_12	Q21_13	Q22_14	Q23_15	Q24_16	Q25_17	Q26_18	Q27_19	Q28_20	Q29_21	Q30_22	Q31_23	Q32_24	Q33_25	Q34_26	Q35_27	Q36_28	Q37_29	Q38_30	Q39_31	Q40_32	Q41_33	Q42_34
1	4	2	1	#NULL!	#NULL!	#NULL!		2	1	6	6	2	4	5	1	1	3	4	4	3	4	4	5	4	5	4	4	4	5	4	5	5	3	4	4	5	5	3	3	4	4	4	4	3
1	3	2	1	#NULL!	#NULL!	#NULL!		2	1	3	3	4	4	4	4	4	4	4	4	4	4	4	5	3	4	5	4	5	4	5	5	5	4	4	4	5	5	5	2	5	2	5	5	5	loved it
1	4	2	#NULL!	#NULL!	#NULL!	1	You need to reword this question	6	1	5	5	5	5	5	1	4	4	4	4	5	5	2	5	2	2	5	2	4	2	5	4	2	2	5	4	5	5	5	1	5	1	5	5	5	Some of the questions need to be rephrased
1	1	2	#NULL!	1	#NULL!	#NULL!		1	1	5	5	5	5	4	2	4	3	4	4	2	2	1	3	2	3	4	3	5	5	4	5	4	2	5	2	4	4	5	2	4	1	5	5	5
1	1	2	1	#NULL!	#NULL!	#NULL!		1	1	5	4	4	4	3	2	3	4	4	3	3	4	2	4	2	3	4	2	4	2	4	5	2	2	3	4	5	4	4	2	3	2	4	4	4
1	1	2	#NULL!	1	#NULL!	#NULL!		2	2	4	5	5	5	4	1	3	4	5	4	4	3	2	2	2	2	2	4	4	4	4	4	4	4	4	2	4	4	5	2	4	2	4	4	4	I wish to have more flipped classroom classes for other modules
1	1	1	#NULL!	1	#NULL!	#NULL!		1	1	5	6	5	5	5	2	2	2	3	3	5	5	3	5	2	4	4	2	3	3	4	4	2	2	3	5	5	4	4	1	5	2	4	5	5
1	1	2	1	#NULL!	#NULL!	#NULL!		1	1	5	6	5	5	4	2	3	3	3	4	2	2	3	2	3	3	4	4	5	5	5	5	5	2	5	2	5	5	5	3	3	2	5	5	5
1	2	2	#NULL!	#NULL!	#NULL!	1	Open uni modules	1	1	5	6	4	4	4	2	3	3	3	4	2	2	2	1	4	2	3	4	3	4	3	4	3	2	2	2	2	3	2	3	2	3	3	3	3
1	1	2	#NULL!	1	#NULL!	#NULL!		3	1	4	6	3	5	2	3	2	2	3	3	4	5	4	5	4	4	2	4	3	4	3	4	3	3	3	2	3	4	4	3	3	2	4	3	3	It depends on the people on the team. I work well with my friends because we know each other’s strengths and weaknesses so we work on those. Sometimes working with people you’re not friends with makes team based learning less effective and alittle isolating. That’s the only reason it wasn’t as effective for me. But when I went over it with my friends it was great.
1	1	1	#NULL!	1	#NULL!	#NULL!		1	1	4	5	5	5	4	3	4	4	4	4	5	5	2	5	2	2	4	3	5	4	5	4	2	4	2	5	5	4	5	1	4	1	4	5	5
1	1	2	1	1	#NULL!	#NULL!		7	1	5	6	4	4	5	1	5	3	5	5	3	3	1	3	1	3	4	4	3	5	3	4	4	3	3	3	5	5	5	1	4	2	4	4	4	Working as a team has helped me to become more confident when approaching topic-specific questions. The contribution from each member was essential and it was veryh fun to work with everyone.
1	1	2	#NULL!	1	#NULL!	#NULL!		4	1	5	4	5	3	5	1	5	4	5	5	4	4	2	4	1	1	5	2	5	3	5	5	3	1	5	4	5	5	5	1	5	1	5	4	5	I prefer this over lectures
1	1	1	1	1	#NULL!	#NULL!		1	1	5	6	3	5	4	2	4	4	4	4	2	2	1	4	2	2	4	3	4	4	4	4	4	2	3	2	4	3	4	1	5	1	4	5	5	TBL should be incorporated into all modules. TBL in conjuction with traditional revision would allow for better learning and allows friendships to be formed.
1	1	2	1	#NULL!	#NULL!	#NULL!		1	1	4	5	5	4	4	2	3	3	4	4	3	3	2	4	2	4	4	3	5	4	4	5	3	2	4	2	3	2	3	3	4	3	2	3	3	I enjoyed preparing for the quizzes, but I think the quizzes in the sessions could have been longer and assessed more of what I had prepared by watching the lectures. I would have preferred smaller groups too, as it is sometimes intimidating working in a big group of people I don’t know in such an academic setting.
1	1	1	#NULL!	1	#NULL!	#NULL!		1	1	5	6	3	3	4	3	3	3	4	3	4	4	2	1	3	4	5	4	4	4	4	5	4	3	3	2	4	3	3	2	4	2	3	4	4
1	1	2	1	#NULL!	#NULL!	#NULL!		2	1	5	6	4	4	4	3	4	4	4	4	4	3	3	3	3	3	4	3	4	4	4	4	4	3	3	4	4	3	4	2	4	3	4	4	4
1	1	2	1	#NULL!	#NULL!	#NULL!		1	1	5	5	4	4	4	2	4	4	4	4	3	3	4	3	3	4	3	4	3	4	3	4	4	3	3	2	3	3	3	3	3	3	3	4	3
1	1	2	#NULL!	#NULL!	#NULL!	1	European Baccalaureate	1	1	5	6	5	5	4	2	3	3	3	4	3	4	2	4	2	3	4	5	5	5	4	4	3	2	4	3	5	4	4	3	4	2	4	4	4
1	1	2	1	#NULL!	#NULL!	#NULL!		1	1	6	6	5	5	4	1	3	3	5	4	3	2	1	2	2	2	5	4	5	5	4	5	3	1	4	3	4	3	4	2	4	2	4	4	4
1	1	2	1	#NULL!	#NULL!	#NULL!		5	1	5	6	5	5	5	1	4	5	5	5	2	2	2	2	2	2	5	5	5	5	5	5	3	2	5	2	5	5	5	1	4	1	5	5	5
1	1	1	1	#NULL!	#NULL!	#NULL!		1	1	5	6	4	4	4	2	4	3	5	4	5	5	2	5	1	3	3	3	4	3	4	4	2	2	4	3	5	4	5	1	4	2	4	5	5
1	1	2	1	#NULL!	#NULL!	#NULL!		1	1	4	5	4	5	4	2	3	2	4	2	4	5	5	3	2	4	5	2	4	5	4	5	2	2	3	4	4	4	4	2	3	2	4	4	5
1	1	1	1	#NULL!	#NULL!	#NULL!		4	1	3	4	4	4	4	2	4	4	4	3	5	4	1	5	2	2	4	3	4	3	4	4	3	2	4	4	5	4	4	3	4	2	4	4	4
1	1	2	1	1	#NULL!	#NULL!		1	1	5	6	5	4	4	2	4	2	4	4	5	5	2	1	2	4	4	4	4	4	2	5	2	2	4	4	4	2	4	3	4	2	4	4	4
1	1	2	#NULL!	1	#NULL!	#NULL!		2	1	5	5	4	5	4	2	3	4	3	4	4	3	4	4	2	3	4	5	4	5	3	5	4	3	5	4	4	3	5	2	4	1	5	5	4
1	1	2	#NULL!	#NULL!	#NULL!	1	Access to HE	4	1	4	5	2	4	3	2	2	1	4	2	5	5	2	4	4	4	2	3	3	5	2	2	2	3	3	4	2	1	3	3	3	2	2	2	4
1	1	2	1	#NULL!	#NULL!	#NULL!		1	1	5	6	2	2	4	1	3	2	4	4	5	4	2	4	1	2	5	2	5	5	5	5	1	1	5	4	4	5	5	3	4	2	5	5	5
1	1	1	#NULL!	1	#NULL!	#NULL!		3	1	5	5	4	4	3	4	3	3	3	3	4	3	2	4	2	2	4	3	5	3	4	4	3	3	4	3	3	2	5	3	3	1	4	4	4	It is a good overalls revision tool as it requires for me to refer back to the knowledge I have gained from the lecture however I have no desire and feel no need to largely contribute to group decisions apart from when voting on topics when there are students who are more well versed in certain topics but it aids me as I go through everything in my head.
1	1	1	#NULL!	#NULL!	#NULL!	1	romanian baccalaureate	1	1	4	5	4	5	4	1	4	4	4	4	5	3	2	4	2	3	5	4	5	4	5	4	2	2	4	2	5	5	5	2	1	1	4	4	4	TBL sessions are really useful. Even if you are not sure on the information that you know, you are still able to learn some of the content during this classes. More modules should adopt this way of teaching.
1	1	1	1	#NULL!	#NULL!	#NULL!		1	1	4	6	2	3	3	3	3	3	3	3	3	3	3	4	5	5	2	1	2	4	2	4	4	2	1	2	4	1	1	5	4	5	1	1	4
1	1	2	1	#NULL!	#NULL!	#NULL!		1	1	5	6	5	4	4	3	3	3	4	3	5	5	2	5	4	4	3	4	4	5	4	5	2	3	3	4	4	3	4	4	2	3	4	4	3	The sessions could have been a bit quicker and more could have been covered, I felt we spent too much time cover over the questions after. Also too long was given to do the IRAT. Alot of people did not take the team based sessions seriously
1	1	1	1	#NULL!	#NULL!	#NULL!		1	1	4	6	4	4	5	2	4	4	4	4	2	2	3	2	3	4	4	4	4	4	3	4	4	3	3	2	3	4	4	3	3	2	3	4	4
1	1	2	1	#NULL!	#NULL!	#NULL!		3	1	4	4	4	4	5	2	4	4	4	4	4	5	2	5	2	3	4	2	4	2	4	4	1	2	3	5	4	4	4	2	4	2	4	4	4
1	1	2	#NULL!	#NULL!	#NULL!	1	2nd year	1	1	5	4	3	4	3	2	2	2	4	3	4	4	2	4	3	4	3	4	4	3	4	3	3	2	4	2	3	3	3	2	3	3	4	3	4
1	1	2	1	#NULL!	#NULL!	#NULL!		1	1	5	4	5	5	4	2	4	3	4	4	5	5	2	5	2	3	3	3	5	5	4	4	3	2	3	5	5	4	4	1	4	2	4	4	4
1	2	2	1	#NULL!	1	#NULL!		1	1	4	6	5	5	4	2	3	4	4	4	5	4	3	4	4	4	4	3	3	5	3	4	3	4	3	4	5	3	5	2	4	2	4	5	5	I think it's a good tool to use in addition to traditional lectures, but, for me, revision revolves around re-watching lecture recordings so the pre-recorded material for tbl sessions is essential
1	1	2	#NULL!	1	#NULL!	#NULL!		1	1	4	4	4	5	4	2	4	4	4	5	5	5	1	4	2	4	4	3	4	3	4	5	2	2	4	3	4	4	4	3	3	2	3	4	4
1	1	2	#NULL!	1	#NULL!	#NULL!		3	1	6	5	3	5	3	2	3	3	4	3	4	5	3	4	3	2	3	5	3	4	3	5	3	3	2	3	3	2	5	2	3	2	3	4	4	TBL is useful to go over topics with other students and have them explain things however personally I learn better individually having gone to the lecture, listened to the lecture at home and revised it multiple times. TBL is useful from seeing how other students explains what we have learned it class from different views other than my own. Plus getting to meet new people in our course
1	1	1	1	1	#NULL!	#NULL!		4	1	4	4	4	4	3	3	3	3	4	4	5	4	2	4	3	4	3	4	3	4	3	3	3	2	4	4	4	4	4	2	3	2	4	4	4	Was a more insightful way of learning which i feel would have benefited me more if i had done to work before the sessions, however the principles/ idea of tbl i believe are more interactive and better ways to learn than lectures
1	1	2	1	#NULL!	#NULL!	#NULL!		1	1	5	5	4	4	4	2	4	4	4	4	5	5	2	5	2	4	5	2	4	3	5	5	4	2	5	4	4	3	5	2	4	1	5	5	5
1	1	1	1	#NULL!	#NULL!	#NULL!		1	1	5	6	4	3	4	1	4	3	3	2	2	2	1	5	1	4	4	3	4	5	4	5	4	2	3	2	5	3	5	1	5	1	4	5	5	maybe have a nominated speaker for each group so lectures go faster as sometimes people hesitate to talk :)
1	1	2	1	#NULL!	1	#NULL!		1	1	5	5	5	5	4	3	4	3	2	1	5	5	4	5	2	5	2	5	3	5	2	4	2	4	3	4	4	2	3	3	3	3	2	3	4
1	1	2	#NULL!	#NULL!	#NULL!	1	Bacalaureat	1	2	5	3	4	5	3	4	2	3	3	4	4	5	3	4	2	1	2	3	4	4	4	4	3	2	3	3	3	3	4	4	3	3	3	4	3
1	2	2	#NULL!	#NULL!	#NULL!	1	Access to HE	1	1	5	6	5	5	4	2	4	5	4	4	5	5	2	3	2	4	3	2	4	2	4	4	1	2	4	4	4	4	5	2	4	1	4	4	4	I really enjoyed the videos to watch to pre-prepare for the TBL, however, I think the lectures that followed the TBL need improvement. It would also be useful to be able to see the questions we got right and wrong on the irat and for the quiz to be reopened earlier for revision.
1	1	1	#NULL!	1	#NULL!	1	Romanian Baccalaureate	1	1	4	4	4	3	4	3	4	3	4	4	4	5	3	5	3	3	5	4	5	4	5	4	4	2	4	3	5	5	5	1	5	1	5	5	5
1	1	2	1	#NULL!	#NULL!	#NULL!		1	1	4	6	4	4	4	3	2	2	4	3	5	5	3	1	2	4	3	2	4	4	3	4	2	3	4	5	5	3	5	2	5	1	4	4	4	I enjoyed working in a team, especially as it is a nice break from the monotony of most non-interactive lectures
1	1	2	1	1	#NULL!	#NULL!		1	1	4	6	4	5	5	2	3	2	4	2	4	4	4	5	2	4	3	4	4	5	3	4	2	3	3	4	4	3	5	4	3	2	4	4	4
1	1	2	#NULL!	1	#NULL!	#NULL!		2	1	4	5	4	5	4	2	4	3	4	4	5	5	2	4	2	4	4	2	4	4	5	4	2	2	5	4	5	5	5	2	5	2	5	5	5
1	1	2	1	#NULL!	#NULL!	#NULL!		3	1	5	6	5	5	4	2	3	4	4	3	4	4	2	4	2	4	2	2	4	2	3	4	4	2	3	2	4	4	4	3	4	2	3	5	4	Although it makes sense to work with strangers since it reflects the real world, it would be nice to work with friends or even have everyone get into a pair that they choose and then randomly assign the pairs to other pairs to make a bigger group. Just to make the group setting more comfortable as first you have to get over the hurdle of getting to know each other and learn how to work as a team …
1	1	1	1	#NULL!	#NULL!	#NULL!		1	1	5	6	4	4	5	1	4	4	5	5	4	3	2	4	3	2	4	4	4	5	5	5	4	2	4	2	4	5	5	1	4	1	5	4	5
1	1	2	1	#NULL!	#NULL!	#NULL!		1	1	5	6	5	4	5	2	2	2	4	2	4	5	4	4	2	4	2	2	4	3	2	4	3	2	3	4	5	5	5	2	5	2	3	5	5
2	1	1	1	#NULL!	#NULL!	#NULL!		4	1	5	5	4	4	4	3	3	3	3	2	2	2	3	2	3	2	3	3	3	4	3	4	2	2	3	3	3	2	4	3	3	2	4	4	4
2	1	2	1	#NULL!	#NULL!	#NULL!		6	1	4	6	4	4	5	1	5	5	5	5	5	5	1	5	2	2	4	1	5	2	5	3	1	2	5	5	4	4	5	2	4	1	5	5	5
2	2	2	#NULL!	#NULL!	#NULL!	1	Access to Science	1	1	2	2	4	5	4	4	4	3	3	4	5	5	5	3	4	4	4	4	3	5	2	5	1	4	5	4	2	1	2	3	3	4	3	2	2
2	1	2	#NULL!	1	#NULL!	#NULL!		1	1	3	4	4	5	4	2	4	3	4	4	3	2	4	4	4	4	3	4	4	4	4	4	2	2	3	2	4	3	4	2	3	2	4	3	4	I think the integration sessions are longer than they need to be and could easily be condensed into 2 hours.
2	1	2	#NULL!	#NULL!	#NULL!	1	BTEC LEVEL 3 APPLIED SCIENCE	3	1	6	5	3	5	5	1	2	5	5	5	4	4	3	4	2	3	5	4	4	4	4	5	5	2	5	5	5	5	5	1	5	1	5	5	5	I think its a great study methodology in equipping students in demonstrating the qualities of a good team player in their future profession.
2	1	2	1	#NULL!	#NULL!	#NULL!		1	1	4	5	3	3	4	4	3	3	2	3	4	4	4	3	4	4	2	2	4	4	4	4	2	4	4	3	4	2	3	4	4	3	3	3	3
2	1	2	#NULL!	1	#NULL!	#NULL!		1	1	4	2	3	5	4	2	4	4	3	4	4	3	4	3	3	3	3	4	3	4	3	4	3	4	3	4	3	3	4	3	3	3	3	3	3
2	1	2	1	#NULL!	#NULL!	#NULL!		3	1	5	4	5	4	5	1	4	3	5	4	5	4	2	5	2	2	5	5	5	2	5	5	3	2	4	4	5	4	5	2	5	1	5	5	5	The opportunity to take part in TBL has been great. It is much more fulfilling than lectures and helps me engage, recall and consolidate my learning in a much more effective and enjoyable way.
2	1	2	1	#NULL!	#NULL!	#NULL!		4	1	4	4	3	3	5	1	4	2	5	5	5	4	4	5	1	2	4	4	4	5	5	5	2	1	5	4	5	5	5	1	5	1	5	5	5	In my opinion TBL is a very positive aspect of this course, pharmacy is not a degree you can get through without peer support and learning.
2	1	2	#NULL!	#NULL!	#NULL!	1	Greek General High School grades and Panhellenics grades	1	1	4	6	5	5	4	1	4	4	4	5	3	4	2	2	2	2	4	3	4	5	3	4	3	2	4	3	4	4	3	2	4	2	4	4	4
2	1	2	#NULL!	#NULL!	#NULL!	1	BTEC level 3 extended diploma in Applied Science	3	1	3	5	3	4	5	2	4	4	4	4	4	4	2	5	2	2	4	4	4	4	5	4	3	2	3	3	4	4	4	2	4	2	4	4	4
2	1	1	1	#NULL!	#NULL!	#NULL!		2	1	4	4	3	4	4	2	4	4	4	4	5	4	3	3	3	3	3	4	4	4	4	4	3	3	3	3	4	3	4	2	4	2	3	4	4	TBL is a great way to make a class more interesting and therefore it gives me greater stamina to learn.
2	1	2	#NULL!	#NULL!	#NULL!	1	Hong Kong Diploma of Secondary Education	2	2	4	4	3	3	4	1	3	3	4	4	2	3	2	4	2	2	4	3	4	4	3	4	2	3	3	3	4	4	4	2	4	2	4	4	4
2	1	2	1	#NULL!	#NULL!	#NULL!		1	1	5	5	4	4	3	2	3	3	3	4	4	3	3	3	4	4	3	5	4	5	4	4	3	2	4	4	2	3	3	2	3	2	4	3	3	I find the TBL learning quite useful as we go through the material again, and the group members can explain some parts, which are not clear. Generally, it helped me to learn the material from the lectures.
2	1	1	1	#NULL!	#NULL!	#NULL!		1	1	3	3	4	4	4	3	2	2	4	4	5	4	5	2	5	4	3	3	4	4	3	4	3	4	3	3	2	3	3	2	2	4	4	3	2	The IRATS and TRATS are great, but can you go over the case studies in a separate lecture. The class is usually quite burnt out after so it would be better for us
2	1	2	1	#NULL!	#NULL!	#NULL!		1	1	3	1	3	2	4	2	4	4	4	3	4	4	3	4	3	4	2	4	4	4	4	4	3	3	3	4	4	4	4	2	4	2	4	4	3
2	1	2	#NULL!	1	#NULL!	#NULL!		1	1	4	5	3	4	2	2	4	2	4	4	4	3	5	2	4	4	3	4	3	4	2	3	4	3	3	2	2	2	3	3	2	3	2	2	3
2	1	1	1	#NULL!	#NULL!	#NULL!		1	1	3	4	3	4	5	1	4	5	5	3	4	4	2	4	2	4	4	4	4	4	4	4	3	2	4	3	4	4	4	3	4	2	5	4	4
3	1	2	1	#NULL!	#NULL!	#NULL!		1	1	5	6	4	4	5	1	4	3	5	5	3	2	4	4	3	5	3	3	3	5	4	5	4	3	3	4	4	4	4	2	3	2	3	4	4
3	1	1	#NULL!	1	#NULL!	#NULL!		1	1	3	1	2	4	4	4	3	2	4	5	4	4	5	1	4	4	4	3	4	5	3	4	4	3	4	2	2	3	3	4	2	3	4	2	3
3	1	2	1	1	#NULL!	#NULL!		2	1	5	5	1	1	3	3	3	2	4	3	5	5	5	2	5	4	3	1	5	3	1	5	5	3	2	1	5	4	2	2	5	3	2	3	3
3	1	2	1	#NULL!	#NULL!	#NULL!		1	2	5	5	5	5	4	2	4	3	4	4	2	2	2	3	2	3	5	4	5	5	5	5	4	1	5	2	4	4	4	1	5	1	5	4	4	It is very valuable when it comes to reviewing old information and well as when introducing new information
3	1	2	1	1	#NULL!	#NULL!		1	1	4	4	4	3	3	2	4	3	4	3	2	2	4	2	4	4	3	4	4	4	2	4	4	2	2	2	2	2	2	4	3	3	2	3	2
3	1	2	#NULL!	#NULL!	1	#NULL!		1	1	5	5	4	3	2	2	4	2	3	2	2	1	2	1	4	3	4	4	4	5	4	5	4	3	4	2	3	4	4	3	3	2	4	4	4
3	1	2	1	#NULL!	#NULL!	#NULL!		1	1	4	4	3	4	4	2	4	4	4	4	4	4	2	4	2	3	3	3	4	4	4	4	3	3	3	3	4	3	4	2	3	2	4	4	4
3	1	1	1	1	#NULL!	#NULL!		1	1	6	6	4	5	4	3	3	3	3	2	3	3	5	1	5	4	3	4	1	4	1	4	4	3	3	2	1	1	1	5	1	5	1	1	1	Independent learning is a decision to learn, making it effective. Team based learning is not a choice, hence ineffective.
3	1	1	1	#NULL!	#NULL!	#NULL!		1	1	6	5	4	5	4	4	3	3	4	4	3	2	2	4	4	3	3	4	4	4	3	5	4	3	3	2	2	1	3	3	3	3	4	3	4
3	1	2	#NULL!	1	#NULL!	#NULL!		1	1	5	5	5	5	4	2	3	3	5	4	2	2	1	2	2	2	4	3	5	5	4	5	3	2	4	2	4	3	4	2	3	2	4	4	4
3	1	1	1	#NULL!	#NULL!	#NULL!		1	1	6	6	4	3	4	2	3	2	4	3	5	4	4	4	3	4	4	3	4	4	4	4	3	2	3	4	4	4	4	3	3	2	3	3	3
3	1	1	#NULL!	1	#NULL!	#NULL!		1	1	4	5	3	2	2	3	3	3	4	4	4	4	2	4	4	4	3	3	4	4	3	4	3	2	3	3	3	3	4	3	3	2	4	4	4
3	1	2	1	#NULL!	#NULL!	#NULL!		3	1	5	5	2	2	4	2	3	3	3	3	4	4	5	4	5	5	3	4	2	4	2	4	4	4	2	2	2	2	3	4	2	3	2	3	2
3	1	1	1	#NULL!	#NULL!	#NULL!		2	1	4	4	1	2	3	3	4	2	4	3	3	3	3	3	3	3	3	3	3	3	3	3	3	3	3	3	3	3	3	3	3	3	3	3	3
3	1	1	1	#NULL!	#NULL!	#NULL!		1	1	5	5	2	2	4	2	3	4	4	3	2	2	2	3	3	4	3	3	4	4	4	4	3	4	4	2	4	3	4	4	4	2	4	3	4	Useful as an aid
3	1	2	1	#NULL!	#NULL!	#NULL!		2	1	4	5	1	3	1	5	1	1	3	4	2	2	5	1	5	5	1	5	2	5	1	4	5	5	1	1	1	1	1	5	1	5	1	1	1	-
3	1	2	1	#NULL!	#NULL!	#NULL!		1	1	4	4	3	4	4	3	3	2	4	3	5	5	3	3	2	4	4	3	4	3	4	4	4	2	3	4	4	4	4	2	4	2	4	4	4
3	1	1	1	#NULL!	#NULL!	#NULL!		2	1	5	5	4	3	3	3	3	3	3	3	5	5	2	5	2	2	4	2	5	2	4	4	2	2	4	2	4	4	4	2	4	2	4	4	4
3	1	2	1	#NULL!	#NULL!	#NULL!		4	1	6	6	2	5	5	1	4	4	4	5	3	2	2	3	2	3	3	4	4	5	2	5	4	3	4	3	5	3	3	2	4	2	4	4	5
3	1	2	1	#NULL!	#NULL!	#NULL!		1	1	4	4	3	4	4	1	4	2	4	4	4	4	2	3	2	5	4	3	4	4	3	4	3	3	4	2	4	4	4	2	4	2	4	4	4
3	1	2	1	#NULL!	#NULL!	#NULL!		1	1	4	4	2	3	3	4	4	2	3	3	2	2	2	2	2	4	3	2	4	3	4	4	2	4	3	3	4	2	4	3	3	3	4	3	3
3	1	1	1	#NULL!	#NULL!	#NULL!		3	1	4	5	2	3	4	4	4	3	3	2	4	4	2	5	3	4	4	4	4	4	4	4	4	2	4	2	4	4	4	2	4	2	4	4	4
3	1	2	#NULL!	#NULL!	1	#NULL!		1	1	4	4	4	5	4	1	4	5	5	4	1	2	3	3	4	1	4	3	5	3	4	3	4	1	3	3	3	4	4	1	4	2	4	4	4
3	1	2	#NULL!	1	#NULL!	#NULL!		1	1	4	4	4	4	4	2	4	4	4	4	3	4	2	4	2	3	4	4	4	2	4	5	1	2	2	3	4	4	4	2	4	2	4	4	4
3	1	2	1	#NULL!	#NULL!	#NULL!		1	1	4	5	2	4	4	3	4	1	4	3	2	2	4	4	3	4	3	3	4	4	4	5	3	2	3	3	4	2	4	3	3	3	4	3	3
3	1	2	1	#NULL!	#NULL!	#NULL!		4	1	4	3	2	4	3	4	2	4	4	4	3	2	4	2	4	2	4	2	4	4	3	4	2	2	4	4	3	4	4	3	3	3	4	3	4
3	1	2	1	#NULL!	#NULL!	#NULL!		1	1	5	5	3	4	4	2	3	2	4	3	2	2	4	3	4	4	3	4	3	4	4	4	3	2	3	2	2	2	3	3	3	3	3	3	2
3	1	1	1	1	#NULL!	#NULL!		4	1	5	5	3	4	3	2	3	4	3	4	4	4	2	4	3	4	3	4	4	4	4	5	4	2	4	3	4	4	4	2	4	2	4	4	4
3	1	2	1	#NULL!	#NULL!	#NULL!		1	1	5	4	2	2	3	3	3	3	4	4	4	3	2	4	4	4	4	2	4	5	3	5	2	2	3	3	1	3	4	2	2	2	4	1	3

## Sheet: Data dictionary
ID	Students
Q1	What is your age range?
Q5	What is your gender?
Q3_1	What was your entry qualification for this degree? (Please select one or more options that apply) - Selected Choice A Levels / International Baccalaureate (IB)
Q3_2	What was your entry qualification for this degree? (Please select one or more options that apply) - Selected Choice Foundation year
Q3_3	What was your entry qualification for this degree? (Please select one or more options that apply) - Selected Choice Returning after break in education
Q3_4	What was your entry qualification for this degree? (Please select one or more options that apply) - Selected Choice Other, please specify in the box
Q3_4_TEXT	What was your entry qualification for this degree? (Please select one or more options that apply) - Other, please specify in the box - Text
Q4	What is your ethnicity? - Selected Choice
Q2	What is your residence status?
Q8	Based on your own reflection of your calibre and performance, what is your prediction of your final grade for this module? (Please select one fo the following options)
Q9	What is your prediction of the grade that you believe your peers are likely to give you in the peer evaluation process (as a percentage)?
Q7_1	I spend time studying before class in order to be more prepared
Q10_2	I feel I have to prepare for this class in order to do well
Q11_3	I contribute to my team members’ learning
Q12_4	My contribution to the team is not important
Q13_5	My team members expect me to assist them in their learning
Q14_6	I am accountable for my team’s learning
Q15_7	I am proud of my ability to assist my team in their learning
Q16_8	I need to contribute to my team’s learning
Q17_9	During a traditional lecture, I often find myself thinking of non- related things
Q18_10	I am easily distracted during a traditional lecture
Q19_11	I am easily distracted during Team- Based Learning activities
Q20_12	I am more likely to fall asleep during lectures than during TBL activities
Q21_13	I get bored during TBL activities
Q22_14	I talk about non- related things during TBL activities
Q23_15	I easily remember what I have learnt while working in a team
Q24_16	I remember material better when an instructor lectures about it
Q25_17	TBL helps me recall past information
Q26_18	It is easier to study for tests when an instructor has lectured over the material
Q27_19	I remember information for longer when I go over it with Team members in the tRAT
Q28_20	I remember material better following application exercises ( revision session)
Q29_21	I can easily remember material from lectures
Q30_22	After working with team - members, I find it difficult to remember what we talked about in class
Q31_23	I do better on exams when we use TBL to cover the material
Q32_24	After listening to a lecture, I find it difficult to remember what the instructor talked about in class
Q33_25	I enjoy Team based Learning activities
Q34_26	I learn better in a team setting
Q35_27	I think Team based Learning activities is an effective approach to learning
Q36_28	I do not like to work in teams
Q37_29	Team based learning activities are fun
Q38_30	Team based learning activities are a waste of time
Q39_31	I think Team based learning activities help improve my grade
Q40_32	I have a positive attitude towards Team based learning activities
Q41_33	I have had a good experience with Team based learning activities
Q42_34	GENERAL COMMENTS
	We would like to know your views/comments on how you perceived TBL and its impact on your learning. This will be invaluable in shaping future sessions. Kindly enter in the box provided below.

## Sheet: Demographics
	Characteristics	n	%
	Gender
	Female	71	71.7
	Male	28	28.3
	Age range
	16-24	92	92.9
	25-24	4	4
	35-45	1	1
	Over 45	2	2
	Entry qualification*
	A Level/IB	64	64.64
	Foudation year	29	29.29	9 students did A level and Foundation year as well
	Others	14	14.14	Romanian bacca, etc.
	Returning after break	4	4
	Ethnicity
	White	64	64.65
	Asian/Asian British	12	12.12
	Black/African/Caribbean/Black British	10	10.1
	Mixed/Multiple Ethnic group	9	9.09
	Others	3	3.03
	Prefer not to say	1	1.01
	Residence Status
	UK/EU	95	96
	Non-UK/Non-EU	4	4
	Discipline
	Biomedical science	52	52.5
	Foundation: Introduction to clinical sciences	29	29.3
	Pharmacy	18	18.2

## Sheet: Selected questions TBL-SAI
		Constructs	Code	Statements
Q11_3		Accountability	Q11_3	I contribute to my team members’ learning
Q13_5			Q13_5	My team members expect me to assist them in their learning
Q14_6			Q14_6	I am accountable for my team’s learning
Q15_7			Q15_7	I am proud of my ability to assist my team in their learning
Q16_8			Q16_8	I need to contribute to my team’s learning
Q17_9		Lecture	Q17_9	During a traditional lecture, I often find myself thinking of non- related things
Q18_10			Q18_10	I am easily distracted during a traditional lecture
Q20_12			Q20_12	I am more likely to fall asleep during lectures than during TBL activities
Q32_24			Q32_24	I do better on exams when we use TBL to cover the material
Q23_15		TBL	Q23_15	I easily remember what I have learnt while working in a team
Q25_17			Q25_17	TBL helps me recall past information
Q27_19			Q27_19	I remember information for longer when I go over it with Team members in the tRAT
Q31_23			Q31_23	I do better on exams when we use TBL to cover the material
Q33_25		Student Satisfaction	Q33_25	I enjoy Team based Learning activities
Q34_26			Q34_26	I learn better in a team setting
Q35_27			Q35_27	I think Team based Learning activities is an effective approach to learning
Q37_29			Q37_29	I do not like to work in teams
Q39_31			Q39_31	I think Team based learning activities help improve my grade
Q40_32			Q40_32	I have a positive attitude towards Team based learning activities
Q41_33			Q41_33	I have had a good experience with Team based learning activities

## Sheet: Selected Questions TBL-SAI 02
		Constructs	Code	Statements
		Accountability	Q11_3	I contribute to my team members’ learning
			Q13_5	My team members expect me to assist them in their learning
			Q14_6	I am accountable for my team’s learning
			Q15_7	I am proud of my ability to assist my team in their learning
			Q16_8	I need to contribute to my team’s learning
		Lectures	Q17_9	During a traditional lecture, I often find myself thinking of non- related things
			Q18_10	I am easily distracted during a traditional lecture
			Q20_12	I am more likely to fall asleep during lectures than during TBL activities
			Q32_24	After listening to a lecture, I find it difficult to remember what the instructor talked about in class
		TBL	Q23_15	I easily remember what I have learnt while working in a team
			Q25_17	TBL helps me recall past information
			Q27_19	I remember information for longer when I go over it with Team members in the tRAT
			Q31_23	I do better on exams when we use TBL to cover the material
		Student Satisfaction	Q33_25	I enjoy Team based Learning activities
			Q34_26	I learn better in a team setting
			Q35_27	I think Team based Learning activities is an effective approach to learning
			Q37_29	Team based learning activities are fun
			Q39_31	I think Team based learning activities help improve my grade
			Q40_32	I have a positive attitude towards Team based learning activities
			Q41_33	I have had a good experience with Team based learning activities

## Sheet: Reliab & Valid
	Main Constructs	Items	Loadings	CA	⍴A	⍴C	AVE
			(>0.40/≥0.70)	(>0.70)	( 0>70)	(>0.70)	(>0.50)
	Accountability	Q11_3	0.744946	0.734	0.745	0.823	0.483
		Q13_5	0.626214
		Q14_6	0.694156
		Q15_7	0.725513
		Q16_8	0.678119
	Lecture	Q17_9	0.761866	0.814	0.849	0.865	0.616
		Q18_10	0.779718
		Q20_12	0.781655
		Q32_24	0.816216
	TBL	Q23_15	0.811659	0.929	0.934	0.943	0.703
		Q25_17	0.813508
		Q27_19	0.855786
		Q31_23	0.770632
	Student Satisfaction	Q33_25	0.83882	0.829	0.836	0.887	0.662
		Q34_26	0.803141
		Q35_27	0.864713
		Q37_29	0.742619
		Q39_31	0.829318
		Q40_32	0.903843
		Q41_33	0.877682

## Sheet: HTMT inference
	Constructs	HTMTInference	95% CI	95% CI BCa
	Lectures -> Accountability	0.226	0.189;0.490	0.156;0.250
	Student Satisfaction -> Accountability	0.672	0.519;0.806	0.509;0.794
	Student Satisfaction -> Lectures	0.454	0.264;0.665	0.264;0.673
	TBL -> Accountability	0.696	0.507:0.865	0.471;0.833
	TBL -> Lectures	0.243	0.158;0.495	0.130;0.457
	TBL -> Student Satisfaction	0.853	0.7200.935	0.715;0.931

## Sheet: IF constructs
		Constructs	VIF
		Accountability - Student Satisfaction	1.435
		Lectures - Accountability	1.065
		Lectures - Student Satisfaction	1.071
		TBL - Accountability	1.065
		TBL - Student Satisfaction	1.417

## Sheet: Path coefficients
		Hypothesized Path	Standardised Beta	T-Statistics	95% confidence interval	95% BCa confidence interval	p value
		TBL – Student Satisfaction (H1)	0.587	8.398	0.432;0.703	0.433;0.703	<0.001
		Lectures – Student Satisfaction (H2)	0.262	4.114	0.151;0.385	0.136;0.375	<0.001
		TBL - Accountability (H3)	0.532	6.667	0.367;0.676	0.321;0.653	<0.001
		Lectures - Accountability (H4)	0.063	0.604	-0.148;0.257	-0.148;0.254	0.546
		Accountability - Student Satisfaction (H5)	0.2	3.042	0.065;0.335	0.054;0.316	0.002
		BCa: Bias -corrected and accelerated bootstrap
		T-Statistics thresholds: ±1.96
		p value<0.05

## Sheet: R2
			Construct	R2	t-statistics	0.95	95% BCa CI	p value	f2
						CI
			Accountability	0.303	3.66	0.181;0.485	0.117;0.428	<0.001
			Student Satisfaction	0.678	10.008	0.542;0.794	0.498;0.777	<0.001

[truncated: 1 more sheets: Sheet3]
